# Supplementary material for: Transcriptome and Methylome Profiling in Rat Skeletal Muscle: Impact of Post-Weaning Protein Restriction
Source: Int J Mol Sci. 2022 Dec 12;23(24):15771. doi: 10.3390/ijms232415771 (PMC9779051; doi:10.3390/ijms232415771)
Supplement: Supplementary file 1 [file ijms-23-15771-s001.zip]

Archive with 1 entries (1 files):
- ijms-2037012-supplementary.xlsx
