# Supplementary material for: Transcriptome and Methylome Profiling in Rat Skeletal Muscle: Impact of Post-Weaning Protein Restriction
Source: Int J Mol Sci. 2022 Dec 12;23(24):15771. doi: 10.3390/ijms232415771 (PMC9779051; doi:10.3390/ijms232415771)
Supplement: Supplementary file 1 [file ijms-23-15771-s001.zip › ijms-2037012-supplementary.xlsx]

## Sheet: Table S1
Term		Log(q-value)	↑
Skeletal muscle development
GO:0061061	muscle structure development	-3.37719
GO:0014706	striated muscle tissue development	-2.9214
GO:0060537	muscle tissue development	-2.6122
GO:0007517	muscle organ development	-2.27351
Apoptosis
GO:0043065	positive regulation of apoptotic process	-6.15693
GO:0043068	positive regulation of programmed cell death	-6.08444
GO:0010942	positive regulation of cell death	-4.99235
GO:0097190	apoptotic signaling pathway	-3.62067
GO:2001233	regulation of apoptotic signaling pathway	-3.31952
GO:2001235	positive regulation of apoptotic signaling pathway	-2.57758
GO:0043280	positive regulation of cysteine-type endopeptidase activity involved in apoptotic process	-2.27109
GO:0097191	extrinsic apoptotic signaling pathway	-2.23526
GO:0010952	positive regulation of peptidase activity	-2.08121
Endothelial cell differentiation
GO:0048514	blood vessel morphogenesis	-8.84125
GO:0001944	vasculature development	-8.84125
GO:0001568	blood vessel development	-8.81817
GO:0001525	angiogenesis	-8.55748
GO:1901342	regulation of vasculature development	-7.8982
GO:0045765	regulation of angiogenesis	-7.106
GO:1904018	positive regulation of vasculature development	-3.62067
GO:0045766	positive regulation of angiogenesis	-3.60005
GO:2000181	negative regulation of blood vessel morphogenesis	-2.64582
GO:1901343	negative regulation of vasculature development	-2.30951
GO:0001936	regulation of endothelial cell proliferation	-4.55909
GO:0001935	endothelial cell proliferation	-3.89106
GO:0001938	positive regulation of endothelial cell proliferation	-2.77528
GO:0050678	regulation of epithelial cell proliferation	-2.61871
GO:0050673	epithelial cell proliferation	-2.3872
GO:0001937	negative regulation of endothelial cell proliferation	-2.26599
GO:0003158	endothelium development	-3.37719
GO:0045446	endothelial cell differentiation	-2.70327
GO:0061028	establishment of endothelial barrier	-2.3449
GO:0001885	endothelial cell development	-2.22787
GO:0033002	muscle cell proliferation	-2.81124
GO:0048660	regulation of smooth muscle cell proliferation	-2.37167
GO:1904705	regulation of vascular smooth muscle cell proliferation	-2.3449
GO:1990874	vascular smooth muscle cell proliferation	-2.30594
GO:0048659	smooth muscle cell proliferation	-2.26604
GO:0014909	smooth muscle cell migration	-2.55102
GO:0014910	regulation of smooth muscle cell migration	-2.26599
GO:0014812	muscle cell migration	-2.18859
Antigen presentation
GO:0001916	positive regulation of T cell mediated cytotoxicity	-5.51485
GO:0001906	cell killing	-4.84149
GO:0002456	T cell mediated immunity	-3.42854
GO:0002819	regulation of adaptive immune response	-2.65855
GO:0002703	regulation of leukocyte mediated immunity	-2.26599
GO:0002475	antigen processing and presentation via MHC class Ib	-4.67843
GO:0019883	antigen processing and presentation of endogenous antigen	-4.18248
GO:0002428	antigen processing and presentation of peptide antigen via MHC class Ib	-3.90222
GO:0019885	antigen processing and presentation of endogenous peptide antigen via MHC class I	-3.50912
GO:0002483	antigen processing and presentation of endogenous peptide antigen	-3.45182
GO:0002486	antigen processing and presentation of endogenous peptide antigen via MHC class I via ER pathway,TAP-dependent	-3.29713
GO:0002476	antigen processing and presentation of endogenous peptide antigen via MHC class Ib	-3.10872
GO:0002484	antigen processing and presentation of endogenous peptide antigen via MHC class I via ER pathway	-3.10872
GO:0002474	antigen processing and presentation of peptide antigen via MHC class I	-2.78125
GO:0048002	antigen processing and presentation of peptide antigen	-2.47118
GO:0019882	antigen processing and presentation	-2.26599
rno04612	Antigen processing and presentation	-3.89106
Mitochondrial function and cytoskeleton
GO:0007005	mitochondrion organization	-8.12442
GO:0010821	regulation of mitochondrion organization	-2.0751
GO:1901888	regulation of cell junction assembly	-3.37719
GO:0097435	supramolecular fiber organization	-2.9214
GO:1902903	regulation of supramolecular fiber organization	-2.04531
GO:0030029	actin filament-based process	-2.3449
GO:0030036	actin cytoskeleton organization	-2.22884
GO:0007015	actin filament organization	-2.14907
GO:0007009	plasma membrane organization	-2.6713
Stimulus response
GO:0009636	response to toxic substance	-4.84149
GO:0097237	cellular response to toxic substance	-2.91415
GO:0001666	response to hypoxia	-4.8495
GO:0036293	response to decreased oxygen levels	-4.80216
GO:0070482	response to oxygen levels	-3.73017
GO:0002931	response to ischemia	-2.55502
GO:0009612	response to mechanical stimulus	-2.25814
Homeostasis
GO:0001659	temperature homeostasis	-3.57828
GO:0048871	multicellular organismal homeostasis	-3.01517
GO:0106106	cold-induced thermogenesis	-2.40855
GO:0120161	regulation of cold-induced thermogenesis	-2.40855
GO:1990845	adaptive thermogenesis	-2.10811
GO:0055080	cation homeostasis	-2.00905
Others
GO:0051345	positive regulation of hydrolase activity	-3.1964
GO:0097201	negative regulation of transcription from RNA polymerase II promoter in response to stress	-2.47089
GO:0030155	regulation of cell adhesion	-3.18245
GO:0019693	ribose phosphate metabolic process	-2.07051
GO:0045785	positive regulation of cell adhesion	-2.3337
GO:0045859	regulation of protein kinase activity	-2.26599
GO:0071900	regulation of protein serine/threonine kinase activity	-2.14907
rno04144	Endocytosis	-2.92138
rno04510	Focal adhesion	-2.27351
Skeletal muscle adaptation and sarcoplasmic reticulum			↓
GO:0043502	regulation of muscle adaptation	-5.20587
GO:0014874	response to stimulus involved in regulation of muscle adaptation	-4.37957
GO:0043500	muscle adaptation	-3.46401
GO:0014877	response to muscle inactivity involved in regulation of muscle adaptation	-2.60279
GO:0014894	response to denervation involved in regulation of muscle adaptation	-2.60279
GO:0014870	response to muscle inactivity	-2.30847
GO:0014888	striated muscle adaptation	-2.24885
GO:0090257	regulation of muscle system process	-3.3022
GO:0003012	muscle system process	-2.82773
GO:0014897	striated muscle hypertrophy	-2.76018
GO:0014743	regulation of muscle hypertrophy	-2.73417
GO:0014896	muscle hypertrophy	-2.73417
GO:0014741	negative regulation of muscle hypertrophy	-2.64358
GO:0014808	release of sequestered calcium ion into cytosol by sarcoplasmic reticulum	-3.5033
GO:1903514	release of sequestered calcium ion into cytosol by endoplasmic reticulum	-3.5033
GO:0070296	sarcoplasmic reticulum calcium ion transport	-3.19198
GO:0010880	regulation of release of sequestered calcium ion into cytosol by sarcoplasmic reticulum	-3.06723
Protein catabolism
GO:0051603	proteolysis involved in cellular protein catabolic process	-3.8674
GO:0044257	cellular protein catabolic process	-3.64434
GO:0006511	ubiquitin-dependent protein catabolic process	-3.64434
GO:0019941	modification-dependent protein catabolic process	-3.5033
GO:0043632	modification-dependent macromolecule catabolic process	-3.5033
GO:0010498	proteasomal protein catabolic process	-3.16124
GO:0043161	proteasome-mediated ubiquitin-dependent protein catabolic process	-2.60279
GO:0009896	positive regulation of catabolic process	-2.88753
GO:0045732	positive regulation of protein catabolic process	-2.75757
GO:0042176	regulation of protein catabolic process	-2.57646
rno04068	FoxO signaling pathway	-2.71121
Cell growth
GO:0071407	cellular response to organic cyclic compound	-6.27038
GO:0070848	response to growth factor	-3.47103
GO:0071363	cellular response to growth factor stimulus	-3.24079
GO:0071383	cellular response to steroid hormone stimulus	-2.81468
GO:0016049	cell growth	-2.02653
Others
GO:0017148	negative regulation of translation	-3.13057
GO:0015671	oxygen transport	-3.17088
GO:0015669	gas transport	-2.69346
GO:0034249	negative regulation of cellular amide metabolic process	-2.67483
GO:0098754	detoxification	-2.30847
GO:0045444	fat cell differentiation	-2.1667

## Sheet: Table S2
Gene Symbol	Gene Title
Skeletal muscle development（GO:0014706, GO:0007517, up-regulated genes）
Actc1	actin, alpha, cardiac muscle 1
Adrb2	adrenoceptor beta 2, surface
Atf3	activating transcription factor 3
Cav1	caveolin 1, caveolae protein
Cav2	caveolin 2
Chd7	chromodomain helicase DNA binding protein 7
Cited2	Cbp/p300-interacting transactivator, with Glu/Asp-rich carboxy-terminal domain, 2
Csrp3	cysteine and glycine-rich protein 3 (cardiac LIM protein)
Ddx39b	DEAD (Asp-Glu-Ala-Asp) box polypeptide 39B
Egln1	egl-9 family hypoxia-inducible factor 1
Egr1	early growth response 1
Gja1	gap junction protein, alpha 1
Homer1	homer scaffolding protein 1
Igf1	insulin-like growth factor 1
Jph2	junctophilin 2
Klhl40	kelch-like family member 40
Ly6e	lymphocyte antigen 6 complex, locus E
Murc	muscle-related coiled-coil protein
Myc	myelocytomatosis oncogene
Nox4	NADPH oxidase 4
Prkar1a	protein kinase, cAMP-dependent, regulatory, type I, alpha
Rgs4	regulator of G-protein signaling 4
Sin3b	SIN3 transcription regulator family member B
Slc8a1	solute carrier family 8 (sodium/calcium exchanger), member 1
Smad3	SMAD family member 3
Tgfb2	transforming growth factor, beta 2
Xirp1	xin actin-binding repeat containing 1
Skeletal muscle adaptation (GO:0014894, GO:0014888, GO:0014741, down-regulated genes）
Ar	androgen receptor
Dag1	dystroglycan 1 (dystrophin-associated glycoprotein 1)
Errfi1	ERBB receptor feedback inhibitor 1
Fbxo32	F-box protein 32
Foxo1	forkhead box O1
Gsk3b	glycogen synthase kinase 3 beta
Igfbp5	insulin-like growth factor binding protein 5
Il15	interleukin 15
Mef2c	myocyte enhancer factor 2C
Nedd4	neural precursor cell expressed, developmentally down-regulated 4, E3 ubiquitin protein ligase
Ppargc1a	peroxisome proliferator-activated receptor gamma, coactivator 1 alpha
Runx1	runt-related transcription factor 1
Tomm70a	translocase of outer mitochondrial membrane 70 homolog A (S. cerevisiae)
Trim63	tripartite motif containing 63, E3 ubiquitin protein ligase
Calcium release by sarcoplasmic reticulum (GO：GO:0010880, down-regulated genes )
Gstm2/Gstm7	glutathione S-transferase mu 2 glutathione S-transferase, mu 7
Mettl21c	methyltransferase like 21C
Nol3	nucleolar protein 3 (apoptosis repressor with CARD domain)
Pde4d	phosphodiesterase 4D, cAMP-specific
Ryr1	ryanodine receptor type 1
Trdn	triadin
Protein catabolism (GO:0043161, GO:0045732, down-regulated genes )
Asb5	ankyrin repeat and SOCS box-containing 5
Cdkn1b	cyclin-dependent kinase inhibitor 1B
Crbn	cereblon
Csnk2a1	casein kinase 2, alpha 1 polypeptide
Fbxl4	F-box and leucine-rich repeat protein 4
Fbxo31	F-box protein 31
Fbxo32	F-box protein 32
Foxo1	forkhead box O1
Gsk3b	glycogen synthase kinase 3 beta
Hsp90ab1	heat shock protein 90 alpha (cytosolic), class B member 1
Ier3	immediate early response 3
N4bp1	Nedd4 binding protein 1
Nedd4	neural precursor cell expressed, developmentally down-regulated 4, E3 ubiquitin protein ligase
Nedd4l	neural precursor cell expressed, developmentally down-regulated 4-like, E3 ubiquitin protein ligase
Nploc4	NPL4 homolog, ubiquitin recognition factor
Plaa	phospholipase A2, activating protein
Psmc6	proteasome 26S subunit, ATPase 6
Psmd4	proteasome 26S subunit, non-ATPase 4
Psmd7	proteasome 26S subunit, non-ATPase 7
Pten	phosphatase and tensin homolog
Rdx	radixin
RGD1306148	similar to KIAA0368
Rnft1	ring finger protein, transmembrane 1
Sgtb	small glutamine-rich tetratricopeptide repeat (TPR)-containing, beta
Smurf2	SMAD specific E3 ubiquitin protein ligase 2
Sox17	SRY (sex determining region Y)-box 17
Tiparp	TCDD-inducible poly(ADP-ribose) polymerase
Trim63	tripartite motif containing 63, E3 ubiquitin protein ligase
Ube2g1	ubiquitin-conjugating enzyme E2G 1
Ubxn4	UBX domain protein 4
Usp7	ubiquitin specific peptidase 7 (herpes virus-associated)
Vcp	valosin-containing protein
Zfand2a	zinc finger, AN1-type domain 2A
Zyg11b	zyg-11 family member B, cell cycle regulator
Apoptosis (GO:2001235, GO:0043280, GO:0097191, up-regulated genes)
Sep4	septin 4
Arl6ip5	ADP-ribosylation factor-like 6 interacting protein 5
Atf3	activating transcription factor 3
Bcl2l11	BCL2-like 11 (apoptosis facilitator)
Bloc1s2	biogenesis of lysosomal organelles complex-1, subunit 2
Casp12	caspase 12
Cav1	caveolin 1, caveolae protein
Cyr61	cysteine-rich, angiogenic inducer, 61
Dlc1	DLC1 Rho GTPase activating protein
G0s2	G0/G1switch 2
Gstp1	glutathione S-transferase pi 1
Hspa1a	heat shock 70kD protein 1A
Hspd1	heat shock protein 1 (chaperonin)
Igf1	insulin-like growth factor 1
Kitlg	KIT ligand
Map3k5	mitogen-activated protein kinase kinase kinase 5
Mllt11	myeloid/lymphoid or mixed-lineage leukemia; translocated to, 11
Myc	myelocytomatosis oncogene
Nck1	NCK adaptor protein 1
Nrp1	neuropilin 1
Ppif	peptidylprolyl isomerase F
S100a9	S100 calcium binding protein A9
Smad3	SMAD family member 3
Stx4	syntaxin 4
Tgfb2	transforming growth factor, beta 2
Tnfrsf12a	tumor necrosis factor receptor superfamily, member 12a
Tnfsf10	tumor necrosis factor (ligand) superfamily, member 10
Tpd52l1	tumor protein D52-like 1
Xdh	xanthine dehydrogenase

## Sheet: Table S3
	Component(%)	15% Casein Diet (CN)		8% Casein Diet (LP)
	Casein	15	0.45	8	0.24
	Corn Starch（β）	71.8	2.154	78.8	2.364
	DL-methionine	0.2	0.006	0.2	0.006
	Soybean Oil	5	0.15	5	0.15
	Vitamin Mix	1	0.03	1	0.03
	Mineral Mix	4	0.12	4	0.12
	Cellulose	3	0.09	3	0.09
	Total（%,g）	100	5000	100	3000
